# Supplementary material for: Probabilistic models of individual and collective animal behavior
Source: PLoS One. 2018 Mar 7;13(3):e0193049. doi: 10.1371/journal.pone.0193049 (PMC5841767; doi:10.1371/journal.pone.0193049)
Supplement: S1 Code — (ZIP) [file pone.0193049.s001.zip]

Archive with 69 entries (64 files):
- S1_code/Inference_Ants/
- S1_code/Inference_Ants/1Ant/
- S1_code/Inference_Ants/1Ant/infer_1ant.m
- S1_code/Inference_Ants/1Ant/KMC_ant.m
- S1_code/Inference_Ants/1Ant/likelihood.m
- S1_code/Inference_Ants/1Ant/likelihood_simult.m
- S1_code/Inference_Ants/1Ant/linevent.m
- S1_code/Inference_Ants/1Ant/mastefile_1ant.m
- S1_code/Inference_Ants/1Ant/ODEdz.m
- S1_code/Inference_Ants/1Ant/plot_infer_1ant.m
- S1_code/Inference_Ants/1Ant/rand_pick.m
- S1_code/Inference_Ants/1Ant/Scolor.m
- S1_code/Inference_Ants/1Ant/summary_statistics.m
- S1_code/Inference_Ants/Ants/
- S1_code/Inference_Ants/Ants/KMC_Nants.m
- S1_code/Inference_Ants/Ants/likelihood_trajectory.m
- S1_code/Inference_Ants/Ants/lineventN.m
- S1_code/Inference_Ants/Ants/masterfileNtrajectories.m
- S1_code/Inference_Ants/Ants/ODEdzN.m
- S1_code/Inference_Ants/Ants/plot_inferredN_trajectory.m
- S1_code/Inference_Ants/Ants/rand_pickN.m
- S1_code/Inference_Ants/Ants/Scolor.m
- S1_code/Inference_Bacteria/
- S1_code/Inference_Bacteria/coarse_grain.m
- S1_code/Inference_Bacteria/define_grid.m
- S1_code/Inference_Bacteria/inferenceRT.m
- S1_code/Inference_Bacteria/inferenceRT_CG2.m
- S1_code/Inference_Bacteria/likelihoodRT_CG.m
- S1_code/Inference_Bacteria/likelihoodRT1D.m
- S1_code/Inference_Bacteria/linevent.m
- S1_code/Inference_Bacteria/masterfileCG.m
- S1_code/Inference_Bacteria/ODEdz_bacteria.m
- S1_code/Inference_Bacteria/plot_inferred.m
- S1_code/Inference_Bacteria/plot_inferredCG.m
- S1_code/Inference_Bacteria/rand_pick.m
- S1_code/Inference_Bacteria/RunTumble.m
- S1_code/Inference_Bacteria/solvePDEsystem2.m
- S1_code/Inference_Bacteria/summary_histogramsRT.m
- S1_code/Inference_Bacteria/summary_histogramsRT_CG.m
- S1_code/Inference_Bacteria/TimeDistPDE2.m
- S1_code/Inference_Fish/
- S1_code/Inference_Fish/Col.m
- S1_code/Inference_Fish/compute_omega_phi_L.m
- S1_code/Inference_Fish/inference_input.m
- S1_code/Inference_Fish/inference_main.m
- S1_code/Inference_Fish/likelihood_fishD.m
- S1_code/Inference_Fish/likelihood_fishV.m
- S1_code/Inference_Fish/likelihood_fishVD.m
- S1_code/Inference_Fish/likelihood_fishVW.m
- S1_code/Inference_Fish/likelihood_fishVWD.m
- S1_code/Inference_Fish/likelihood_fishW.m
- S1_code/Inference_Fish/likelihood_fishWD.m
- S1_code/Inference_Fish/plotD.m
- S1_code/Inference_Fish/plotV.m
- S1_code/Inference_Fish/plotVD.m
- S1_code/Inference_Fish/plotVW.m
- S1_code/Inference_Fish/plotVWD.m
- S1_code/Inference_Fish/plotW.m
- S1_code/Inference_Fish/plotWD.m
- S1_code/Inference_Fish/process_raw_data.m
- S1_code/Inference_Fish/summary_statisticsD.m
- S1_code/Inference_Fish/summary_statisticsV.m
- S1_code/Inference_Fish/summary_statisticsVD.m
- S1_code/Inference_Fish/summary_statisticsVW.m
- S1_code/Inference_Fish/summary_statisticsVWD.m
- S1_code/Inference_Fish/summary_statisticsW.m
- S1_code/Inference_Fish/summary_statisticsWD.m
- S1_code/Inference_Fish/velocity_segments.m
- S1_code/readme.rtf
