# Supplementary material for: Probabilistic models of individual and collective animal behavior
Source: PLoS One. 2018 Mar 7;13(3):e0193049. doi: 10.1371/journal.pone.0193049 (PMC5841767; doi:10.1371/journal.pone.0193049)
Supplement: S1 Code — (ZIP) [file pone.0193049.s001.zip › S1_code/Inference_Ants/1Ant/rand_pick.m]

function[Sout] = rand_pick(Sin,R)
%% this function randomly picks a new state for the process
%% the initial state is Sin, the rate of exiting is accounted for in the integration part
%% and since both out states are equally likely to transition into, the threshold is 1/2

S = [1,2,3]; S(Sin)=[];
if R<1/2  Sout = S(1);
else      Sout = S(2);
end
