# Supplementary material for: Probabilistic models of individual and collective animal behavior
Source: PLoS One. 2018 Mar 7;13(3):e0193049. doi: 10.1371/journal.pone.0193049 (PMC5841767; doi:10.1371/journal.pone.0193049)
Supplement: S1 Code — (ZIP) [file pone.0193049.s001.zip › S1_code/Inference_Ants/1Ant/Scolor.m]

function[col] = Scolor(Snow)

if Snow == 1
  col = [0.5,0.5,0.5];
elseif Snow == 2
  col = [0,0,1];
else
  col = [1,0,0];
end
