# Supplementary material for: Probabilistic models of individual and collective animal behavior
Source: PLoS One. 2018 Mar 7;13(3):e0193049. doi: 10.1371/journal.pone.0193049 (PMC5841767; doi:10.1371/journal.pone.0193049)
Supplement: S1 Code — (ZIP) [file pone.0193049.s001.zip › S1_code/Inference_Ants/Ants/lineventN.m]

function [lookfor,stop,direction] = lineventN(t,z)
global Ants thresh

lookfor     = max(z(Ants+1:2*Ants)-thresh);   %% contains event we are looking for, in this case z(2) = stoch. threshold
stop        = 1;                              %% stops when event z(2) = thresh is located
direction   = 0;                              %% specifies direction at which the crossing must occur, 1=up, -1=down, 0=any
end
