# Supplementary material for: Probabilistic models of individual and collective animal behavior
Source: PLoS One. 2018 Mar 7;13(3):e0193049. doi: 10.1371/journal.pone.0193049 (PMC5841767; doi:10.1371/journal.pone.0193049)
Supplement: S1 Code — (ZIP) [file pone.0193049.s001.zip › S1_code/Inference_Ants/Ants/rand_pickN.m]

function[Sout] = rand_pickN(Sin,antIndex,rnd,z)
%% this function randomly picks a new state for the process knowing already the ant that changes state (antChange)

global Ants aS aU aD bS bU bD  beta
%% Available transitions for both ants
S = [1,2,3]; S(Sin(antIndex))=[];

%% choose the id of the outstate, no matter which ant changes (prob 1/2)
if rnd<1/2  idState = 1;
else          idState = 2;
end

Sout = Sin;
Sout(antIndex) = S(idState);
