# Supplementary material for: Probabilistic models of individual and collective animal behavior
Source: PLoS One. 2018 Mar 7;13(3):e0193049. doi: 10.1371/journal.pone.0193049 (PMC5841767; doi:10.1371/journal.pone.0193049)
Supplement: S1 Code — (ZIP) [file pone.0193049.s001.zip › S1_code/Inference_Fish/Col.m]

function[ColorDef] = Col;
%% Gray
ColorDef = [255,255,255;
254,254,254;
252,252,254;
251,251,253;
249,249,252;
248,248,252;
246,246,251;
245,245,250;
243,243,249;
242,242,249;
240,240,248;
239,239,247;
238,238,247;
236,236,246;
235,235,245;
233,233,245;
232,232,244;
230,230,243;
229,229,243;
227,227,242;
226,226,241;
224,224,240;
223,223,240;
222,222,239;
220,220,238;
219,219,238;
217,217,237;
216,216,236;
214,214,236;
213,213,235;
211,211,234;
210,210,234;
208,208,233;
207,207,232;
206,206,232;
204,204,231;
203,203,230;
201,201,229;
200,200,229;
198,198,228;
197,197,227;
195,195,227;
194,194,226;
192,192,225;
191,191,225;
190,190,224;
188,188,223;
187,187,223;
185,185,222;
184,184,221;
182,182,220;
181,181,220;
179,179,219;
178,178,218;
176,176,218;
175,175,217;
174,174,216;
172,172,216;
171,171,215;
169,169,214;
168,168,214;
166,166,213;
165,165,212;
163,163,211;
162,162,211;
161,161,210;
160,160,209;
158,159,209;
157,158,208;
156,157,207;
155,156,207;
154,154,206;
153,153,205;
152,152,205;
150,151,204;
149,150,203;
148,149,203;
147,148,202;
146,147,201;
145,146,201;
143,145,200;
142,144,199;
141,143,199;
140,142,198;
139,140,197;
138,139,197;
136,138,196;
135,137,195;
134,136,195;
133,135,194;
132,134,193;
131,133,193;
129,132,192;
128,131,191;
127,130,191;
126,129,190;
125,127,189;
124,126,189;
122,125,188;
121,124,187;
120,123,187;
119,122,186;
118,121,185;
117,120,185;
115,119,184;
114,118,183;
113,117,183;
112,116,182;
111,115,181;
110,113,181;
108,112,180;
107,111,179;
106,110,179;
105,109,178;
104,108,177;
103,107,177;
101,106,176;
100,105,175;
99,104,175;
98,103,174;
97,102,173;
96,101,173;
94,99,172;
93,98,171;
92,97,171;
91,96,170;
90,95,169;
89,94,169;
88,93,168;
87,92,168;
86,91,167;
85,90,166;
84,89,166;
83,88,165;
82,87,164;
81,86,164;
81,85,163;
80,84,162;
79,83,162;
78,82,161;
77,81,161;
76,80,160;
75,79,159;
74,78,159;
73,77,158;
73,76,157;
72,75,157;
71,74,156;
70,73,156;
69,72,155;
68,71,154;
67,70,154;
66,69,153;
66,68,152;
65,67,152;
64,66,151;
63,66,150;
62,65,150;
61,64,149;
60,63,149;
59,62,148;
58,61,147;
58,60,147;
57,59,146;
56,58,145;
55,57,145;
54,56,144;
53,55,144;
52,54,143;
51,53,142;
50,52,142;
50,51,141;
49,50,140;
48,49,140;
47,48,139;
46,47,139;
45,46,138;
44,45,137;
43,44,137;
43,43,136;
42,42,135;
41,41,135;
40,40,134;
39,39,133;
38,38,133;
37,37,132;
36,36,132;
35,35,131;
35,34,130;
34,33,130;
33,32,129;
32,31,128;
31,31,128;
31,30,127;
30,30,127;
30,29,126;
29,29,125;
29,28,125;
28,28,124;
28,27,123;
27,27,123;
27,26,122;
26,26,121;
26,25,121;
25,25,120;
25,24,119;
24,24,119;
24,23,118;
23,23,118;
23,22,117;
22,22,116;
22,21,116;
21,21,115;
21,20,114;
20,20,114;
20,19,113;
19,19,112;
19,18,112;
18,18,111;
18,17,110;
17,17,110;
17,16,109;
16,16,109;
16,16,108;
15,15,107;
15,15,107;
14,14,106;
14,14,105;
13,13,105;
13,13,104;
12,12,103;
12,12,103;
11,11,102;
11,11,101;
10,10,101;
10,10,100;
9,9,100;
9,9,99;
8,8,98;
8,8,98;
7,7,97;
7,7,96;
6,6,96;
6,6,95;
5,5,94;
5,5,94;
4,4,93;
4,4,92;
3,3,92;
3,3,91;
2,2,91;
2,2,90;
1,1,89;
1,1,89;
0,0,88;
0,0,87]/255;

%% Green
ColorDef1 = [255,255,255;
254,254,251;
253,253,247;
252,252,244;
251,251,240;
250,250,236;
249,249,232;
248,248,229;
247,247,225;
246,246,221;
246,245,217;
245,244,214;
244,244,210;
243,243,206;
242,242,202;
241,241,199;
240,240,195;
239,239,191;
238,238,187;
237,237,184;
236,236,180;
235,235,176;
234,234,172;
233,233,169;
232,232,165;
231,231,161;
230,230,157;
229,229,154;
229,228,150;
228,227,146;
227,226,142;
226,225,139;
225,224,135;
224,223,131;
223,222,127;
222,221,123;
221,221,120;
220,220,116;
219,219,112;
218,218,108;
217,217,105;
216,216,101;
215,215,97;
214,214,93;
213,213,90;
212,212,86;
212,211,82;
211,210,78;
210,209,75;
209,208,71;
208,207,67;
207,206,63;
206,205,60;
205,204,56;
204,203,52;
203,202,48;
202,201,45;
201,200,41;
200,199,37;
199,199,33;
198,198,30;
197,197,26;
196,196,22;
195,195,18;
194,194,15;
193,194,15;
192,194,15;
191,194,15;
190,194,14;
189,194,14;
188,194,14;
187,194,14;
186,194,13;
184,194,13;
183,194,13;
182,195,13;
181,195,12;
180,195,12;
179,195,12;
178,195,12;
177,195,12;
175,195,11;
174,195,11;
173,195,11;
172,195,11;
171,195,10;
170,195,10;
169,195,10;
168,195,10;
167,195,9;
165,195,9;
164,195,9;
163,195,9;
162,195,8;
161,195,8;
160,195,8;
159,196,8;
158,196,7;
157,196,7;
155,196,7;
154,196,7;
153,196,6;
152,196,6;
151,196,6;
150,196,6;
149,196,5;
148,196,5;
146,196,5;
145,196,5;
144,196,4;
143,196,4;
142,196,4;
141,196,4;
140,196,4;
139,196,3;
138,196,3;
136,196,3;
135,197,3;
134,197,2;
133,197,2;
132,197,2;
131,197,2;
130,197,1;
129,197,1;
128,197,1;
126,197,1;
125,197,0;
124,197,0;
123,196,0;
121,195,0;
119,194,0;
117,193,0;
115,192,0;
113,191,0;
111,190,0;
109,188,0;
107,187,0;
105,186,0;
103,185,0;
101,184,0;
99,183,0;
97,181,0;
96,180,0;
94,179,0;
92,178,0;
90,177,0;
88,176,0;
86,175,0;
84,173,0;
82,172,0;
80,171,0;
78,170,0;
76,169,0;
74,168,0;
72,167,0;
70,165,0;
68,164,0;
66,163,0;
64,162,0;
63,161,0;
61,160,0;
59,158,0;
57,157,0;
55,156,0;
53,155,0;
51,154,0;
49,153,0;
47,152,0;
45,150,0;
43,149,0;
41,148,0;
39,147,0;
37,146,0;
35,145,0;
33,144,0;
32,142,0;
30,141,0;
28,140,0;
26,139,0;
24,138,0;
22,137,0;
20,135,0;
18,134,0;
16,133,0;
14,132,0;
12,131,0;
10,130,0;
8,129,0;
6,127,0;
4,126,0;
2,125,0;
0,124,0;
0,122,0;
0,120,0;
0,118,0;
0,116,0;
0,114,0;
0,112,0;
0,111,0;
0,109,0;
0,107,0;
0,105,0;
0,103,0;
0,101,0;
0,99,0;
0,97,0;
0,95,0;
0,93,0;
0,91,0;
0,89,0;
0,87,0;
0,85,0;
0,83,0;
0,81,0;
0,80,0;
0,78,0;
0,76,0;
0,74,0;
0,72,0;
0,70,0;
0,68,0;
0,66,0;
0,64,0;
0,62,0;
0,60,0;
0,58,0;
0,56,0;
0,54,0;
0,52,0;
0,50,0;
0,48,0;
0,47,0;
0,45,0;
0,43,0;
0,41,0;
0,39,0;
0,37,0;
0,35,0;
0,33,0;
0,31,0;
0,29,0;
0,27,0;
0,25,0;
0,23,0;
0,21,0;
0,19,0;
0,17,0;
0,16,0;
0,14,0;
0,12,0;
0,10,0;
0,8,0;
0,6,0;
0,4,0;
0,2,0;
0,0,0]/255;
